# Supplementary material for: Cross-Sectional and Longitudinal Associations between Skin Autofluorescence and Tubular Injury Defined by Urinary Excretion of Liver-Type Fatty Acid-Binding Protein in People with Type 2 Diabetes
Source: Biomedicines. 2023 Nov 10;11(11):3020. doi: 10.3390/biomedicines11113020 (PMC10669246; doi:10.3390/biomedicines11113020)
Supplement: Supplementary file 1 [file biomedicines-11-03020-s001.zip]

Archive with 1 entries (1 files):
- biomedicines-2676721-supplementary.pdf
